# Supplementary material for: 2-Cyano-1-methyl­pyridinium nitrate
Source: Acta Crystallogr Sect E Struct Rep Online. 2012 May 5;68(Pt 6):o1653. doi: 10.1107/S1600536812019460 (PMC3379252; doi:10.1107/S1600536812019460)
Supplement: Supplementary file 1 [file e-68-o1653-sup1.cif]

##############################################################################
#                                                                            #
# This CIF contains the data in a paper accepted for publication in          #
# Acta Crystallographica Section E. It conforms to the requirements of       #
# Notes for Authors for Acta Crystallographica Section E, and has been       #
# peer reviewed under the auspices of the IUCr Commission on Journals.       #
#                                                                            #
# Full details of the Crystallographic Information File format               #
# are given in the paper "The Crystallographic Information File (CIF):       #
# a New Standard Archive File for Crystallography" by S. R. Hall, F. H.      #
# Allen and I. D. Brown [Acta Cryst. (1991), A47, 655-685].                  #
#                                                                            #
# The current version of the core CIF dictionary is obtainable from          #
# ftp://ftp.iucr.org/pub/cif_core.dic.                                       #
#                                                                            #
# Software is freely available for graphical display of the structure(s)     #
# in this CIF. For information consult the CIF software page                 #
# http://www.iucr.org/resources/cif/software.                                #
#                                                                            #
# This file may be used for bona fide research purposes within the           #
# scientific community so long as proper attribution is given to the journal # 
# article from which it was obtained.                                        #
#                                                                            #
##############################################################################
data_I
_audit_creation_method     SHELXL-97
_chemical_name_systematic
;
2-Cyano-1-methylpyridinium nitrate
;
_chemical_name_common     ?
_chemical_formula_moiety     'C7 H7 N2 +, N O3 -'
_chemical_formula_sum     'C7 H7 N3 O3'
_chemical_formula_iupac     'C7 H7 N2 +, N O3 -'
_chemical_formula_weight     181.16
_chemical_melting_point     ?
_symmetry_cell_setting     orthorhombic
_symmetry_space_group_name_H-M     'P n m a'
_symmetry_space_group_name_Hall     '-P 2ac 2n'
loop_
    _symmetry_equiv_pos_as_xyz
    'x, y, z'
    '-x+1/2, -y, z+1/2'
    '-x, y+1/2, -z'
    'x+1/2, -y+1/2, -z+1/2'
    '-x, -y, -z'
    'x-1/2, y, -z-1/2'
    'x, -y-1/2, z'
    '-x-1/2, y-1/2, z-1/2'
_cell_length_a     16.302(3)
_cell_length_b     6.1012(10)
_cell_length_c     8.0318(13)
_cell_angle_alpha     90.00
_cell_angle_beta     90.00
_cell_angle_gamma     90.00
_cell_volume     798.9(2)
_cell_formula_units_Z     4
_cell_measurement_reflns_used     1462
_cell_measurement_theta_min     2.50
_cell_measurement_theta_max     28.07
_cell_measurement_temperature     160(2)
_exptl_crystal_description     Block
_exptl_crystal_colour     colourless
_exptl_crystal_size_max     0.22
_exptl_crystal_size_mid     0.14
_exptl_crystal_size_min     0.13
_exptl_crystal_density_diffrn     1.506
_exptl_crystal_density_meas     ?
_exptl_crystal_density_method     'not measured'
_exptl_crystal_F_000     376
_exptl_absorpt_coefficient_mu     0.121
_exptl_absorpt_correction_type     multi-scan
_exptl_absorpt_process_details     '(TWINABS; Sheldrick, 2009)'
_exptl_absorpt_correction_T_min     0.6523
_exptl_absorpt_correction_T_max     0.9845
_exptl_special_details
;
The diffraction data were obtained from 3 sets of 400 frames, each of width 0.5
\%. in omega, colllected at phi = 0.00, 90.00 and 180.00 \%. and 2 sets of 800
frames, each of width 0.45 \% in phi, collected at omega = -30.00 and 210.00
\%. The scan time was sec/frame. Analysis of 576 reflections having I/\s(I) >
15 and chosen from the full data set with <i>CELL_NOW</i> (Sheldrick,
2008<i>b</i>) showed the crystal to belong to the orthorhombic system and to
be twinned by a 180 \% rotation about <i>c</i>. The raw data were processed
using the multi-component version of <i>SAINT</i> under control of the
two-component orientation file generated by <i>CELL_NOW</i>.
;
_diffrn_ambient_temperature     160(2)
_diffrn_radiation_type     MoK\a
_diffrn_radiation_wavelength     0.71073
_diffrn_radiation_source     'fine-focus sealed tube'
_diffrn_radiation_monochromator     graphite
_diffrn_measurement_device_type
                          'Bruker SMART APEX CCD <b>[or Bruker APEXII CCD?]</b>'
_diffrn_measurement_method     '\f and \w scans'
_diffrn_detector_area_resol_mean     ?
_diffrn_reflns_number     25942
_diffrn_reflns_av_R_equivalents     0.0692
_diffrn_reflns_av_sigmaI/netI     0.0286
_diffrn_reflns_theta_min     2.50
_diffrn_reflns_theta_max     29.12
_diffrn_reflns_theta_full     28.50
_diffrn_measured_fraction_theta_max     0.979
_diffrn_measured_fraction_theta_full     0.999
_diffrn_reflns_limit_h_min     0
_diffrn_reflns_limit_h_max     22
_diffrn_reflns_limit_k_min     0
_diffrn_reflns_limit_k_max     8
_diffrn_reflns_limit_l_min     0
_diffrn_reflns_limit_l_max     10
_refine_special_details
;
Refinement of <i>F</i>^2^ against ALL reflections. The weighted <i>R</i>-factor
<i>wR</i> and goodness of fit <i>S</i> are based on <i>F</i>^2^, conventional
<i>R</i>-factors <i>R</i> are based on <i>F</i>, with <i>F</i> set to zero for
negative <i>F</i>^2^. The threshold expression of <i>F</i>^2^ >
\s(<i>F</i>^2^) is used only for calculating <i>R</i>-factors(gt) <i>etc</i>.
and is not relevant to the choice of reflections for refinement.
<i>R</i>-factors based on <i>F</i>^2^ are statistically about twice as large
as those based on <i>F</i>, and <i>R</i>- factors based on ALL data will be
even larger.
;
_reflns_number_total     1143
_reflns_number_gt     1005
_reflns_threshold_expression     I>2\s(I)
_refine_ls_structure_factor_coef     Fsqd
_refine_ls_matrix_type     full
_refine_ls_R_factor_all     0.0638
_refine_ls_R_factor_gt     0.0590
_refine_ls_wR_factor_gt     0.1523
_refine_ls_wR_factor_ref     0.1564
_refine_ls_goodness_of_fit_ref     1.143
_refine_ls_restrained_S_all     1.143
_refine_ls_number_reflns     1143
_refine_ls_number_parameters     80
_refine_ls_number_restraints     0
_refine_ls_hydrogen_treatment     constr
_refine_ls_weighting_scheme     calc
_refine_ls_weighting_details
         'calc w=1/[\s^2^(Fo^2^)+(0.0984P)^2^+0.1829P] where P=(Fo^2^+2Fc^2^)/3'
_atom_sites_solution_hydrogens     geom
_atom_sites_solution_primary     direct
_atom_sites_solution_secondary     difmap
_refine_ls_shift/su_max     0.000
_refine_ls_shift/su_mean     0.000
_refine_diff_density_max     0.457
_refine_diff_density_min     -0.775
_refine_ls_extinction_method     none
_refine_ls_extinction_coef     ?
loop_
    _atom_type_symbol
    _atom_type_description
    _atom_type_scat_dispersion_real
    _atom_type_scat_dispersion_imag
    _atom_type_scat_source
    'C' 'C' 0.0033 0.0016
                         'International Tables Vol C Tables 4.2.6.8 and 6.1.1.4'
    'H' 'H' 0.0000 0.0000
                         'International Tables Vol C Tables 4.2.6.8 and 6.1.1.4'
    'N' 'N' 0.0061 0.0033
                         'International Tables Vol C Tables 4.2.6.8 and 6.1.1.4'
    'O' 'O' 0.0106 0.0060
                         'International Tables Vol C Tables 4.2.6.8 and 6.1.1.4'
_computing_data_collection     'APEX2 (Bruker, 2010)'
_computing_cell_refinement     'SAINT (Bruker, 2009)'
_computing_data_reduction
                   'SAINT (Bruker, 2009) and CELL_NOW (Sheldrick, 2008<i>b</i>)'
_computing_structure_solution     'SHELXS97 (Sheldrick, 2008<i>a</i>)'
_computing_structure_refinement     'SHELXL97 (Sheldrick, 2008<i>a</i>)'
_computing_molecular_graphics     'SHELXTL (Sheldrick, 2008<i>a</i>)'
_computing_publication_material     'SHELXTL (Sheldrick, 2008<i>a</i>)'
loop_
    _atom_site_type_symbol
    _atom_site_label
    _atom_site_fract_x
    _atom_site_fract_y
    _atom_site_fract_z
    _atom_site_U_iso_or_equiv
    _atom_site_adp_type
    _atom_site_calc_flag
    _atom_site_refinement_flags
    _atom_site_occupancy
    _atom_site_symmetry_multiplicity
    _atom_site_disorder_assembly
    _atom_site_disorder_group
    N N1 0.39751(10) 0.2500 0.27067(17) 0.0183(4) Uani d S 1 2 . .
    N N2 0.38257(11) 0.2500 -0.1590(2) 0.0370(5) Uani d S 1 2 . .
    C C1 0.37563(12) 0.2500 0.4325(2) 0.0217(4) Uani d S 1 2 . .
    H H1 0.4168 0.2500 0.5163 0.026 Uiso calc SR 1 2 . .
    C C2 0.29366(12) 0.2500 0.4776(2) 0.0241(4) Uani d S 1 2 . .
    H H2 0.2788 0.2500 0.5920 0.029 Uiso calc SR 1 2 . .
    C C3 0.23350(12) 0.2500 0.3566(2) 0.0226(4) Uani d S 1 2 . .
    H H3 0.1772 0.2500 0.3870 0.027 Uiso calc SR 1 2 . .
    C C4 0.25634(11) 0.2500 0.1886(2) 0.0214(4) Uani d S 1 2 . .
    H H4 0.2160 0.2500 0.1033 0.026 Uiso calc SR 1 2 . .
    C C5 0.33831(11) 0.2500 0.1499(2) 0.0192(4) Uani d S 1 2 . .
    C C6 0.36487(12) 0.2500 -0.0215(2) 0.0242(4) Uani d S 1 2 . .
    C C7 0.48583(12) 0.2500 0.2249(2) 0.0249(4) Uani d S 1 2 . .
    H H7A 0.4945 0.1532 0.1292 0.037 Uiso calc PR 0.50 1 . .
    H H7B 0.5184 0.1975 0.3194 0.037 Uiso calc PR 0.50 1 . .
    H H7C 0.5029 0.3993 0.1961 0.037 Uiso calc PR 0.50 1 . .
    N N3 0.11091(10) 0.2500 0.78367(18) 0.0212(4) Uani d S 1 2 . .
    O O1 0.18594(9) 0.2500 0.81475(19) 0.0292(4) Uani d S 1 2 . .
    O O2 0.08669(10) 0.2500 0.63510(17) 0.0329(4) Uani d S 1 2 . .
    O O3 0.06020(10) 0.2500 0.9001(2) 0.0383(4) Uani d S 1 2 . .
loop_
    _atom_site_aniso_label
    _atom_site_aniso_U_11
    _atom_site_aniso_U_22
    _atom_site_aniso_U_33
    _atom_site_aniso_U_12
    _atom_site_aniso_U_13
    _atom_site_aniso_U_23
    N1 0.0241(7) 0.0219(7) 0.0090(7) 0.000 -0.0007(5) 0.000
    N2 0.0305(10) 0.0696(14) 0.0110(8) 0.000 -0.0001(7) 0.000
    C1 0.0325(9) 0.0237(8) 0.0090(8) 0.000 -0.0007(7) 0.000
    C2 0.0378(11) 0.0254(9) 0.0092(8) 0.000 0.0048(7) 0.000
    C3 0.0260(9) 0.0262(8) 0.0154(8) 0.000 0.0050(6) 0.000
    C4 0.0261(9) 0.0253(9) 0.0127(8) 0.000 -0.0017(6) 0.000
    C5 0.0263(9) 0.0232(8) 0.0081(8) 0.000 -0.0019(6) 0.000
    C6 0.0241(8) 0.0368(10) 0.0118(8) 0.000 -0.0005(6) 0.000
    C7 0.0233(9) 0.0353(10) 0.0161(9) 0.000 -0.0005(6) 0.000
    N3 0.0283(8) 0.0231(7) 0.0123(7) 0.000 0.0030(5) 0.000
    O1 0.0271(8) 0.0407(8) 0.0198(7) 0.000 -0.0006(5) 0.000
    O2 0.0369(9) 0.0490(9) 0.0128(7) 0.000 -0.0044(5) 0.000
    O3 0.0383(9) 0.0558(10) 0.0207(8) 0.000 0.0152(6) 0.000
_geom_special_details
;
All e.s.d.'s (except the e.s.d. in the dihedral angle between two l.s. planes)
are estimated using the full covariance matrix. The cell e.s.d.'s are taken
into account individually in the estimation of e.s.d.'s in distances, angles
and torsion angles; correlations between e.s.d.'s in cell parameters are only
used when they are defined by crystal symmetry. An approximate (isotropic)
treatment of cell e.s.d.'s is used for estimating e.s.d.'s involving l.s.
planes.
;
loop_
    _geom_bond_atom_site_label_1
    _geom_bond_atom_site_label_2
    _geom_bond_site_symmetry_2
    _geom_bond_distance
    _geom_bond_publ_flag
    N1 C1 . 1.348(2) ?
    N1 C5 . 1.368(2) ?
    N1 C7 . 1.486(2) ?
    N2 C6 . 1.142(2) ?
    C1 C2 . 1.384(3) ?
    C1 H1 . 0.9500 ?
    C2 C3 . 1.381(3) ?
    C2 H2 . 0.9500 ?
    C3 C4 . 1.399(2) ?
    C3 H3 . 0.9500 ?
    C4 C5 . 1.372(3) ?
    C4 H4 . 0.9500 ?
    C5 C6 . 1.443(2) ?
    C7 H7A . 0.9800 ?
    C7 H7B . 0.9800 ?
    C7 H7C . 0.9800 ?
    N3 O3 . 1.248(2) ?
    N3 O1 . 1.248(2) ?
    N3 O2 . 1.257(2) ?
loop_
    _geom_angle_atom_site_label_1
    _geom_angle_atom_site_label_2
    _geom_angle_atom_site_label_3
    _geom_angle_site_symmetry_1
    _geom_angle_site_symmetry_3
    _geom_angle
    _geom_angle_publ_flag
    C1 N1 C5 . . 119.79(16) ?
    C1 N1 C7 . . 119.66(15) ?
    C5 N1 C7 . . 120.55(15) ?
    N1 C1 C2 . . 120.52(17) ?
    N1 C1 H1 . . 119.7 ?
    C2 C1 H1 . . 119.7 ?
    C3 C2 C1 . . 120.08(16) ?
    C3 C2 H2 . . 120.0 ?
    C1 C2 H2 . . 120.0 ?
    C2 C3 C4 . . 119.32(18) ?
    C2 C3 H3 . . 120.3 ?
    C4 C3 H3 . . 120.3 ?
    C5 C4 C3 . . 118.52(17) ?
    C5 C4 H4 . . 120.7 ?
    C3 C4 H4 . . 120.7 ?
    N1 C5 C4 . . 121.77(17) ?
    N1 C5 C6 . . 117.69(16) ?
    C4 C5 C6 . . 120.55(16) ?
    N2 C6 C5 . . 177.2(2) ?
    N1 C7 H7A . . 109.5 ?
    N1 C7 H7B . . 109.5 ?
    H7A C7 H7B . . 109.5 ?
    N1 C7 H7C . . 109.5 ?
    H7A C7 H7C . . 109.5 ?
    H7B C7 H7C . . 109.5 ?
    O3 N3 O1 . . 119.95(16) ?
    O3 N3 O2 . . 120.21(17) ?
    O1 N3 O2 . . 119.84(16) ?
loop_
    _geom_hbond_atom_site_label_D
    _geom_hbond_atom_site_label_H
    _geom_hbond_atom_site_label_A
    _geom_hbond_site_symmetry_A
    _geom_hbond_distance_DH
    _geom_hbond_distance_HA
    _geom_hbond_distance_DA
    _geom_hbond_angle_DHA
    C2 H2 O1 . 0.95 2.34 3.227(2) 155
    C3 H3 O2 . 0.95 2.48 3.276(2) 141
    C4 H4 O1 1_554 0.95 2.37 3.215(2) 148
    C7 H7B O3 4_556 0.98 2.38 3.247(2) 148
    C7 H7A O2 4 0.98 2.67 3.326(2) 125
    C7 H7C O2 2_564 0.98 2.64 3.3503(11) 130
    C1 H1 N2 1_556 0.95 2.67 3.259(2) 123
    C2 H2 N2 1_556 0.95 2.62 3.283(2) 125
_iucr_refine_instructions_details
;
TITL lk113_1m in Pnma
CELL 0.71073  16.3020   6.1012   8.0318  90.000  90.000  90.000
ZERR    4.00   0.0027   0.0010   0.0013   0.000   0.000   0.000
LATT 1
SYMM 0.5-X, -Y, 0.5+Z
SYMM -X, 0.5+Y, -Z
SYMM 0.5+X, 0.5-Y, 0.5-Z
SFAC C  H  N  O
UNIT 28  28  12  12
L.S. 6
ACTA 57
BOND $H
EQIV $1 x, y, -1+z
EQIV $2 0.5+x, 0.5-y, 1.5-z
EQIV $3 0.5+x, 0.5-y, 0.5-z
EQIV $4 0.5-x, 1-y, -0.5+z
HTAB C2 O1
HTAB C3 O2
HTAB C4 O1_$1
HTAB C7 O3_$2
HTAB C7 O2_$3
HTAB C7 O2_$4
FMAP 2
PLAN 5
SIZE 0.13 0.22 1.40
TEMP -113
WGHT    0.098400    0.182900
FVAR       0.55643
MOLE 2
N1    3    0.397511    0.250000    0.270673    10.50000    0.02408    0.02193 =
         0.00896    0.00000   -0.00071    0.00000
N2    3    0.382570    0.250000   -0.158984    10.50000    0.03049    0.06965 =
         0.01095    0.00000   -0.00007    0.00000
C1    1    0.375626    0.250000    0.432505    10.50000    0.03246    0.02375 =
         0.00899    0.00000   -0.00073    0.00000
AFIX  43
H1    2    0.416768    0.250000    0.516273    10.50000   -1.20000
AFIX   0
C2    1    0.293659    0.250000    0.477607    10.50000    0.03778    0.02540 =
         0.00917    0.00000    0.00478    0.00000
AFIX  43
H2    2    0.278784    0.250000    0.591968    10.50000   -1.20000
AFIX   0
C3    1    0.233502    0.250000    0.356579    10.50000    0.02603    0.02618 =
         0.01545    0.00000    0.00499    0.00000
AFIX  43
H3    2    0.177190    0.250000    0.387017    10.50000   -1.20000
AFIX   0
C4    1    0.256340    0.250000    0.188625    10.50000    0.02606    0.02533 =
         0.01268    0.00000   -0.00167    0.00000
AFIX  43
H4    2    0.215981    0.250000    0.103302    10.50000   -1.20000
AFIX   0
C5    1    0.338313    0.250000    0.149927    10.50000    0.02635    0.02318 =
         0.00808    0.00000   -0.00191    0.00000
C6    1    0.364867    0.250000   -0.021473    10.50000    0.02407    0.03677 =
         0.01182    0.00000   -0.00052    0.00000
C7    1    0.485831    0.250000    0.224940    10.50000    0.02326    0.03533 =
         0.01606    0.00000   -0.00046    0.00000
AFIX 137
H7A   2    0.494473    0.153209    0.129159    10.50000   -1.50000
H7B   2    0.518391    0.197531    0.319449    10.50000   -1.50000
H7C   2    0.502881    0.399260    0.196051    10.50000   -1.50000
AFIX   0
MOLE 1
N3    3    0.110908    0.250000    0.783674    10.50000    0.02828    0.02314 =
         0.01231    0.00000    0.00296    0.00000
O1    4    0.185937    0.250000    0.814750    10.50000    0.02710    0.04068 =
         0.01978    0.00000   -0.00064    0.00000
O2    4    0.086688    0.250000    0.635098    10.50000    0.03691    0.04902 =
         0.01280    0.00000   -0.00442    0.00000
O3    4    0.060204    0.250000    0.900056    10.50000    0.03830    0.05577 =
         0.02072    0.00000    0.01515    0.00000
HKLF 4
REM  lk113_1m in Pnma
REM R1 =  0.0590 for   1005 Fo > 4sig(Fo)  and  0.0638 for all   1143 data
REM     80 parameters refined using      0 restraints
END
WGHT      0.0986      0.1826
REM Highest difference peak  0.457,  deepest hole -0.775,  1-sigma level  0.258
Q1    1   0.1632  0.0007  0.3575  11.00000  0.05    0.46
Q2    1   0.1880  0.0711  0.8118  11.00000  0.05    0.44
Q3    1   0.1374  0.0037  0.8373  11.00000  0.05    0.43
Q4    1   0.5820  0.5028  0.1874  11.00000  0.05    0.43
Q5    1   0.5195  0.5003  0.2237  11.00000  0.05    0.43
;
data_global
_journal_date_recd_electronic     2012-04-28
_journal_date_accepted     2012-04-30
_journal_name_full     'Acta Crystallographica, Section E'
_journal_year     2012
_journal_volume     68
_journal_issue      6
_journal_page_first     o1653
_journal_page_last     o1653
_journal_paper_category     QO
_journal_paper_doi     10.1107/S1600536812019460
_journal_coeditor_code     HB6770
_publ_contact_author_name     ' Joel T. Mague'
_publ_contact_author_address
;
      Department of Chemistry
      Tulane University
      New Orleans, LA 70118
      USA
;
_publ_contact_author_email     joelt@tulane.edu
_publ_contact_author_fax     '(504) 865-5596'
_publ_contact_author_phone     '(504) 862-3585'
_publ_section_title
;
2-Cyano-1-methylpyridinium nitrate
;
loop_
    _publ_author_name
    _publ_author_footnote
    _publ_author_address
    'Koplitz, Lynn V.' .
;     Department of Chemistry
      Loyola University
      New Orleans, LA 70118
      USA
;
    'Mague, Joel T.' .
;     Department of Chemistry
      Tulane University
      New Orleans, LA 70118
      USA
;
    'Kammer, Michael N.' .
;     Department of Physics
      Loyola University
      New Orleans, LA 70118
      USA
;
    'McCormick, Cameron A.' .
;     Department of Physics
      Loyola University
      New Orleans, LA 70118
      USA
;
    'Renfro, Heather E.' .
;     Department of Chemistry
      Loyola University
      New Orleans, LA 70118
      USA
;
    'Vumbaco, David J.' .
;     Department of Biological Sciences
      Loyola University
      New Orleans, LA 70118
      USA
;
