# Supplementary material for: 2-Cyano-1-methyl­pyridinium nitrate
Source: Acta Crystallogr Sect E Struct Rep Online. 2012 May 5;68(Pt 6):o1653. doi: 10.1107/S1600536812019460 (PMC3379252; doi:10.1107/S1600536812019460)
Supplement: Supplementary file 2 [file e-68-o1653-Isup2.hkl]

# 
# h,k,l, Fc-squared, Fo-squared, sigma(Fo-squared) and status flag 
# 
data_I
_shelx_title ' lk113_1m in Pnma' 
_shelx_refln_list_code          4 
_shelx_F_calc_maximum      245.10 
_exptl_crystal_F_000       376.00 
_reflns_d_resolution_high  0.7302 
 
loop_ 
 _symmetry_equiv_pos_as_xyz 
 'x, y, z' 
 '-x+1/2, -y, z+1/2' 
 '-x, y+1/2, -z' 
 'x+1/2, -y+1/2, -z+1/2' 
 '-x, -y, -z' 
 'x-1/2, y, -z-1/2' 
 'x, -y-1/2, z' 
 '-x-1/2, y-1/2, z-1/2' 
 
_cell_length_a    16.3020 
_cell_length_b     6.1012 
_cell_length_c     8.0318 
_cell_angle_alpha  90.000 
_cell_angle_beta   90.000 
_cell_angle_gamma  90.000 
 
_shelx_F_squared_multiplier     1.000 
 
loop_ 
 _refln_index_h 
 _refln_index_k 
 _refln_index_l 
 _refln_F_squared_calc 
 _refln_F_squared_meas 
 _refln_F_squared_sigma 
 _refln_observed_status 
   2   0   0      413.57      330.35     18.08 o 
   4   0   0     2814.39     2544.29     85.60 o 
   6   0   0     1230.01     1120.73     37.91 o 
   8   0   0      763.23      778.08     26.42 o 
  10   0   0      547.52      502.07     15.90 o 
  12   0   0        1.45        2.12      0.68 o 
  14   0   0      127.97      129.04      5.75 o 
  16   0   0      145.83      161.12      8.65 o 
  18   0   0       12.48       13.26      1.51 o 
  20   0   0        0.02        0.00      1.69 o 
  22   0   0        9.68       17.50      3.99 o 
   2   1   0      728.14      628.81     15.05 o 
   4   1   0      853.38      792.85     19.90 o 
   6   1   0     2804.84     2707.44     64.25 o 
   8   1   0      316.56      296.29      6.37 o 
  10   1   0     1750.12     1721.80     43.71 o 
  12   1   0       14.08        9.45      0.74 o 
  14   1   0        0.51        0.22      0.45 o 
  16   1   0       49.79       53.43      2.11 o 
  18   1   0        5.73        6.83      0.95 o 
  20   1   0       72.80      110.67      4.57 o 
   0   2   0    60076.35    32297.87    974.49 o 
   2   2   0      328.98      329.11      7.30 o 
   4   2   0     1832.52     1748.09     38.12 o 
   6   2   0      877.11      791.63     18.18 o 
   8   2   0      391.76      409.71     10.00 o 
  10   2   0      299.38      267.38      7.54 o 
  12   2   0        0.04        0.38      0.39 o 
  14   2   0      112.24      108.59      3.76 o 
  16   2   0      101.19      107.89      4.14 o 
  18   2   0        9.05       10.03      1.12 o 
  20   2   0        0.05        0.80      0.78 o 
   2   3   0      120.59      160.80      3.62 o 
   4   3   0      249.31      245.08      5.59 o 
   6   3   0      880.22      833.33     18.42 o 
   8   3   0      150.33      148.36      4.17 o 
  10   3   0      756.23      737.66     19.01 o 
  12   3   0        6.91        4.95      0.66 o 
  14   3   0        0.67        0.34      0.46 o 
  16   3   0       39.52       40.40      1.83 o 
  18   3   0        4.75        5.49      1.13 o 
  20   3   0       48.15       79.94      7.29 o 
   0   4   0    11945.75    12214.81    376.75 o 
   2   4   0      140.90      145.43      3.54 o 
   4   4   0      487.59      466.30     10.98 o 
   6   4   0      261.72      245.78      6.62 o 
   8   4   0      176.88      192.27      5.06 o 
  10   4   0       91.64       85.02      2.90 o 
  12   4   0        0.00        0.24      0.54 o 
  14   4   0       64.83       64.92      2.44 o 
  16   4   0       42.29       45.36      2.02 o 
  18   4   0        5.34        7.32      1.31 o 
   2   5   0       59.39       60.67      2.23 o 
   4   5   0       57.76       56.15      2.12 o 
   6   5   0      175.94      162.48      5.31 o 
   8   5   0       53.21       58.33      2.18 o 
  10   5   0      202.37      207.57      6.70 o 
  12   5   0        2.12        1.88      0.73 o 
  14   5   0        0.61        0.49      0.67 o 
  16   5   0       23.28       24.60      1.51 o 
   0   6   0     2793.45     2836.32    125.02 o 
   2   6   0       58.08       52.89      3.33 o 
   4   6   0       94.88      101.38      4.37 o 
   6   6   0       53.79       53.58      2.52 o 
   8   6   0      105.20      106.48      4.12 o 
  10   6   0       27.59       30.18      2.28 o 
  12   6   0        0.06        0.49      0.91 o 
  14   6   0       29.40       32.73      2.39 o 
   2   7   0       40.64       31.81      2.14 o 
   4   7   0       15.65       17.23      1.69 o 
   6   7   0       33.10       33.86      2.17 o 
   8   7   0       16.50       20.65      1.70 o 
  10   7   0       42.41       43.66      2.92 o 
   0   8   0      750.41      818.13     44.86 o 
   2   8   0       26.36       32.87      2.38 o 
   4   8   0       23.87       25.53      3.25 o 
   1   0   1        1.86        2.59      0.23 o 
   2   0   1     9510.84     8649.05    220.23 o 
   3   0   1       18.36       18.90      0.69 o 
   4   0   1      470.78      419.48     10.88 o 
   5   0   1      300.64      318.08      7.50 o 
   6   0   1       17.61       30.76      0.97 o 
   7   0   1      885.32      920.27     22.41 o 
   8   0   1       75.63       65.28      1.84 o 
   9   0   1       61.79       57.76      1.96 o 
  10   0   1      327.31      276.50      7.00 o 
  11   0   1        0.10        0.16      0.25 o 
  12   0   1      511.72      502.82     12.47 o 
  13   0   1      245.53      225.09      7.01 o 
  14   0   1       47.33       46.30      1.92 o 
  15   0   1      116.93      107.75      3.55 o 
  16   0   1        3.11        3.35      0.65 o 
  17   0   1        4.37        6.26      0.83 o 
  18   0   1        0.01        0.29      0.57 o 
  19   0   1       36.54       42.90      2.34 o 
  20   0   1       16.79       24.43      1.75 o 
  21   0   1       11.34       16.72      1.56 o 
   0   1   1       16.43        5.15      0.31 o 
   1   1   1       12.64       15.34      0.37 o 
   2   1   1      428.34      444.12      7.53 o 
   3   1   1      501.41      484.82      7.87 o 
   4   1   1     3723.79     3482.91     59.01 o 
   5   1   1      210.95      203.84      3.58 o 
   6   1   1      163.42      136.94      2.34 o 
   7   1   1      379.31      352.01      5.95 o 
   8   1   1     1270.26     1308.05     22.86 o 
   9   1   1      278.97      268.98      4.88 o 
  10   1   1      207.31      205.63      4.06 o 
  11   1   1      114.74      109.90      2.32 o 
  12   1   1      244.97      227.14      4.86 o 
  13   1   1       10.29       11.52      0.70 o 
  14   1   1        3.67        3.93      0.53 o 
  15   1   1       80.44       75.02      1.99 o 
  16   1   1       88.82       74.61      2.02 o 
  17   1   1       12.63       14.28      0.86 o 
  18   1   1        0.52        0.47      0.41 o 
  19   1   1        9.20       10.70      0.81 o 
  20   1   1       13.07       17.29      1.00 o 
  21   1   1        9.22       12.66      0.94 o 
   1   2   1       14.99       12.46      0.40 o 
   2   2   1     5009.85     4893.29     72.15 o 
   3   2   1       15.04       15.35      0.40 o 
   4   2   1      247.27      217.86      3.49 o 
   5   2   1      186.96      188.89      3.13 o 
   6   2   1        4.88        6.24      0.31 o 
   7   2   1      446.37      458.55      7.19 o 
   8   2   1       48.35       39.65      0.89 o 
   9   2   1       21.76       18.15      0.56 o 
  10   2   1      185.12      168.44      3.16 o 
  11   2   1        1.27        1.43      0.29 o 
  12   2   1      399.15      386.46      7.92 o 
  13   2   1      192.78      181.66      3.95 o 
  14   2   1       37.20       33.70      1.10 o 
  15   2   1       96.60       95.27      2.44 o 
  16   2   1        3.52        2.71      0.55 o 
  17   2   1        3.27        5.59      0.67 o 
  18   2   1        0.01        0.13      0.43 o 
  19   2   1       30.60       34.94      1.41 o 
  20   2   1       16.75       21.05      1.19 o 
  21   2   1        9.94       14.37      1.42 o 
   0   3   1        7.52        2.51      0.37 o 
   1   3   1        2.18        2.21      0.33 o 
   2   3   1      214.84      235.92      3.68 o 
   3   3   1      119.70      123.11      2.05 o 
   4   3   1      871.50      833.08     12.21 o 
   5   3   1       75.29       76.87      1.40 o 
   6   3   1       13.79        9.23      0.41 o 
   7   3   1      153.27      132.09      2.49 o 
   8   3   1      487.26      466.60      8.35 o 
   9   3   1      118.97      115.45      2.39 o 
  10   3   1      130.04      137.27      2.80 o 
  11   3   1       79.33       84.04      1.93 o 
  12   3   1      128.71      117.94      2.56 o 
  13   3   1        1.62        1.62      0.39 o 
  14   3   1        0.24        0.24      0.42 o 
  15   3   1       39.71       40.57      1.33 o 
  16   3   1       54.80       51.31      1.71 o 
  17   3   1        6.97        7.67      0.76 o 
  18   3   1        0.36        0.76      0.56 o 
  19   3   1        4.09        4.40      0.76 o 
  20   3   1        8.49        9.60      1.48 o 
   1   4   1        8.09        9.71      0.58 o 
   2   4   1     1334.48     1307.34     21.23 o 
   3   4   1        1.49        1.90      0.34 o 
   4   4   1       54.40       47.58      1.06 o 
   5   4   1       39.03       35.23      0.93 o 
   6   4   1        1.31        1.40      0.34 o 
   7   4   1      113.06      111.71      2.33 o 
   8   4   1       15.87       14.30      0.65 o 
   9   4   1        0.37        0.45      0.32 o 
  10   4   1       40.86       37.78      1.16 o 
  11   4   1        2.65        2.77      0.45 o 
  12   4   1      211.60      207.31      4.41 o 
  13   4   1      114.67      113.72      2.66 o 
  14   4   1       18.83       18.84      0.87 o 
  15   4   1       54.53       58.79      1.67 o 
  16   4   1        4.59        3.83      0.59 o 
  17   4   1        1.05        2.63      0.53 o 
  18   4   1        0.00        0.58      0.57 o 
   0   5   1       15.77       17.62      1.07 o 
   1   5   1        0.23        0.63      0.40 o 
   2   5   1       52.52       49.41      1.30 o 
   3   5   1       23.07       25.50      0.87 o 
   4   5   1      191.22      187.92      4.11 o 
   5   5   1       25.32       24.20      0.94 o 
   6   5   1        0.35        0.83      0.42 o 
   7   5   1       43.84       41.50      1.31 o 
   8   5   1      165.41      159.54      3.71 o 
   9   5   1       37.23       36.09      1.29 o 
  10   5   1       45.80       50.64      1.53 o 
  11   5   1       44.65       47.55      1.53 o 
  12   5   1       62.59       58.96      1.78 o 
  13   5   1        0.36        0.83      0.49 o 
  14   5   1        0.04        0.68      0.47 o 
  15   5   1       11.03       12.58      0.86 o 
  16   5   1       20.79       21.29      1.05 o 
  17   5   1        2.25        3.02      0.88 o 
   1   6   1        1.61        2.23      0.81 o 
   2   6   1      364.30      374.99      8.36 o 
   3   6   1        0.20        2.99      0.71 o 
   4   6   1        9.81       11.70      0.91 o 
   5   6   1        2.98        4.03      0.70 o 
   6   6   1        7.81        7.37      0.75 o 
   7   6   1       28.08       27.12      1.18 o 
   8   6   1        4.37        5.23      0.66 o 
   9   6   1        1.59        1.03      0.55 o 
  10   6   1        4.01        3.02      0.60 o 
  11   6   1        1.72        1.71      0.64 o 
  12   6   1       92.24       92.77      3.03 o 
  13   6   1       57.84       62.99      2.31 o 
  14   6   1        7.06        9.23      1.32 o 
  15   6   1       23.58       22.34      3.93 o 
   0   7   1       37.96       39.80      2.31 o 
   1   7   1        1.36        1.84      0.77 o 
   2   7   1       16.57       15.86      1.18 o 
   3   7   1        5.31        6.63      0.96 o 
   4   7   1       46.20       48.27      2.15 o 
   5   7   1        8.58       10.19      1.05 o 
   6   7   1        0.23        0.39      0.59 o 
   7   7   1       12.78       13.34      1.08 o 
   8   7   1       51.91       54.87      1.94 o 
   9   7   1       10.64       12.40      1.10 o 
  10   7   1       14.39       18.02      1.16 o 
  11   7   1       20.66       25.03      2.80 o 
   1   8   1        0.73        3.50      1.09 o 
   2   8   1      112.95      128.63      4.78 o 
   3   8   1        0.53        3.94      1.58 o 
   4   8   1        2.06        2.43      1.30 o 
   5   8   1        0.01        0.53      1.63 o 
   6   8   1        8.38       11.58      3.45 o 
   0   0   2     3351.00     5408.12    190.47 o 
   1   0   2     1680.76     2634.25     57.49 o 
   2   0   2      164.95      171.62      3.89 o 
   3   0   2      445.73      486.24     10.28 o 
   4   0   2       15.69       26.53      0.79 o 
   5   0   2       79.88       80.49      2.29 o 
   6   0   2       38.68       39.78      1.14 o 
   7   0   2       25.83       29.83      1.09 o 
   8   0   2      329.01      345.68      8.64 o 
   9   0   2        5.81        4.87      0.47 o 
  10   0   2      450.32      456.51     11.35 o 
  11   0   2      361.06      314.14      8.34 o 
  12   0   2      335.12      312.91      7.81 o 
  13   0   2      342.89      307.53     10.03 o 
  14   0   2      622.80      622.19     19.72 o 
  15   0   2      490.64      512.34     16.40 o 
  16   0   2        0.60        0.51      0.56 o 
  17   0   2        7.32        6.57      0.94 o 
  18   0   2       43.99       43.35      2.14 o 
  19   0   2       67.43       89.60      3.72 o 
  20   0   2       15.75       21.35      1.70 o 
  21   0   2        1.90        0.00      1.84 o 
   1   1   2        2.30        0.79      0.18 o 
   2   1   2      858.37      895.22     14.54 o 
   3   1   2        0.55        1.17      0.17 o 
   4   1   2     1365.51     1461.16     23.62 o 
   5   1   2     3300.59     3458.33     55.82 o 
   6   1   2        8.59        4.61      0.26 o 
   7   1   2      122.93      109.77      2.02 o 
   8   1   2       39.52       30.07      0.73 o 
   9   1   2      770.17      799.34     14.53 o 
  10   1   2       18.75       13.43      0.54 o 
  11   1   2       21.29       14.98      0.66 o 
  12   1   2        1.21        1.42      0.34 o 
  13   1   2      104.81      102.20      2.43 o 
  14   1   2      306.14      275.39      5.91 o 
  15   1   2       45.21       35.35      1.33 o 
  16   1   2       19.80       17.95      0.98 o 
  17   1   2      135.95      127.80      3.47 o 
  18   1   2        0.60        0.93      0.51 o 
  19   1   2        0.05        0.50      0.65 o 
  20   1   2       41.85       44.56      1.83 o 
  21   1   2       17.59       23.32      1.25 o 
   0   2   2     1597.59     1579.64     34.39 o 
   1   2   2      847.02      887.22     13.19 o 
   2   2   2       39.21       32.82      0.65 o 
   3   2   2      211.63      206.82      3.34 o 
   4   2   2        0.03        0.92      0.16 o 
   5   2   2       36.73       30.84      0.70 o 
   6   2   2       47.35       54.73      1.03 o 
   7   2   2       16.75       19.84      0.50 o 
   8   2   2      180.86      180.21      2.98 o 
   9   2   2        3.38        3.27      0.26 o 
  10   2   2      277.97      266.73      4.94 o 
  11   2   2      275.85      255.09      5.07 o 
  12   2   2      255.15      255.10      5.28 o 
  13   2   2      251.63      236.75      4.97 o 
  14   2   2      499.25      512.21     10.56 o 
  15   2   2      356.38      371.50      7.83 o 
  16   2   2        1.08        0.49      0.54 o 
  17   2   2        5.91        5.26      0.72 o 
  18   2   2       36.63       35.24      1.48 o 
  19   2   2       52.04       71.92      2.40 o 
  20   2   2       13.85       18.97      1.31 o 
   1   3   2        0.42        0.69      0.33 o 
   2   3   2      287.04      291.30      4.57 o 
   3   3   2        8.60        7.83      0.35 o 
   4   3   2      497.01      493.72      7.62 o 
   5   3   2     1045.49     1049.25     16.65 o 
   6   3   2        6.46        5.99      0.42 o 
   7   3   2       62.11       52.17      1.24 o 
   8   3   2       23.40       21.78      0.76 o 
   9   3   2      346.57      346.93      7.11 o 
  10   3   2       14.88       14.14      0.64 o 
  11   3   2       14.72       14.11      0.71 o 
  12   3   2        2.05        1.57      0.39 o 
  13   3   2       64.50       64.07      1.74 o 
  14   3   2      220.13      208.96      4.61 o 
  15   3   2       45.61       38.28      1.27 o 
  16   3   2       12.65       12.50      0.78 o 
  17   3   2       85.55       81.58      2.23 o 
  18   3   2        0.59        0.87      0.52 o 
  19   3   2        0.00        0.89      0.55 o 
  20   3   2       25.42       27.94      2.50 o 
   0   4   2      405.23      392.01      9.81 o 
   1   4   2      197.08      194.83      3.52 o 
   2   4   2        8.44        8.14      0.50 o 
   3   4   2       44.33       41.15      1.03 o 
   4   4   2        0.00        0.36      0.28 o 
   5   4   2        5.48        4.22      0.40 o 
   6   4   2       30.17       33.27      0.89 o 
   7   4   2       14.09       16.15      0.72 o 
   8   4   2       66.51       63.35      1.61 o 
   9   4   2        0.68        0.33      0.35 o 
  10   4   2       99.30       93.47      2.20 o 
  11   4   2      146.31      144.31      3.17 o 
  12   4   2      148.09      145.25      3.36 o 
  13   4   2      114.45      117.88      2.84 o 
  14   4   2      267.14      278.71      5.82 o 
  15   4   2      151.37      166.40      3.87 o 
  16   4   2        1.36        1.51      0.48 o 
  17   4   2        3.23        2.56      0.54 o 
  18   4   2       23.76       24.02      1.10 o 
  19   4   2       25.11       32.53      5.02 o 
   1   5   2        0.25        0.62      0.39 o 
   2   5   2       84.49       83.18      1.92 o 
   3   5   2        4.68        5.42      0.58 o 
   4   5   2      130.67      130.29      3.02 o 
   5   5   2      262.80      253.40      5.42 o 
   6   5   2        4.34        3.90      0.54 o 
   7   5   2       12.52       12.13      0.77 o 
   8   5   2       10.94       11.60      0.84 o 
   9   5   2       83.10       83.66      2.24 o 
  10   5   2       12.09       12.44      0.84 o 
  11   5   2        4.08        5.20      0.62 o 
  12   5   2        1.91        0.88      0.50 o 
  13   5   2       36.80       38.03      1.46 o 
  14   5   2      119.72      123.52      3.37 o 
  15   5   2       33.30       30.57      1.28 o 
  16   5   2        6.25        5.69      0.75 o 
  17   5   2       40.15       44.43      2.95 o 
   0   6   2      111.57      124.25      4.16 o 
   1   6   2       42.64       44.60      1.53 o 
   2   6   2        5.50        6.48      0.83 o 
   3   6   2        9.44        7.45      0.89 o 
   4   6   2        0.60        1.06      0.54 o 
   5   6   2        0.43        0.32      0.48 o 
   6   6   2       15.45       16.55      1.04 o 
   7   6   2       14.16       15.53      0.96 o 
   8   6   2       27.15       24.70      1.22 o 
   9   6   2        0.00        0.46      0.55 o 
  10   6   2       29.73       30.41      1.35 o 
  11   6   2       65.02       68.87      2.26 o 
  12   6   2       71.50       71.38      2.53 o 
  13   6   2       40.04       49.25      1.98 o 
  14   6   2      111.87      128.04      7.54 o 
  15   6   2       45.76       69.87      7.33 o 
   1   7   2        0.50        0.91      0.78 o 
   2   7   2       26.94       25.31      1.55 o 
   3   7   2        2.38        3.21      0.87 o 
   4   7   2       34.67       34.94      1.71 o 
   5   7   2       66.26       68.40      2.71 o 
   6   7   2        2.02        2.91      0.75 o 
   7   7   2        1.97        1.77      0.70 o 
   8   7   2        4.42        3.44      0.83 o 
   9   7   2       16.15       16.95      1.21 o 
  10   7   2        7.63        5.76      1.04 o 
  11   7   2        0.84        1.48      2.50 o 
   0   8   2       33.35       41.64      5.73 o 
   1   8   2        9.77       15.09      2.08 o 
   2   8   2        2.18        8.44      2.41 o 
   3   8   2        2.63        2.14      1.63 o 
   4   8   2        0.05        0.96      1.66 o 
   1   0   3      322.15      540.86     12.05 o 
   2   0   3       26.28       21.23      0.76 o 
   3   0   3        2.51        8.14      0.45 o 
   4   0   3      299.80      335.53      6.95 o 
   5   0   3        1.19        2.29      0.32 o 
   6   0   3      152.05      153.22      3.77 o 
   7   0   3       79.96       99.59      2.45 o 
   8   0   3       59.97       65.25      1.79 o 
   9   0   3      309.47      290.86      7.28 o 
  10   0   3      315.98      309.10      8.10 o 
  11   0   3        8.15        7.14      0.56 o 
  12   0   3      392.30      399.65     11.18 o 
  13   0   3      353.18      331.65     10.06 o 
  14   0   3       85.23       66.62      2.62 o 
  15   0   3       80.28       70.33      3.18 o 
  16   0   3       38.93       36.23      2.00 o 
  17   0   3        0.00        0.83      0.68 o 
  18   0   3        4.75        2.99      0.80 o 
  19   0   3        0.14        1.50      0.79 o 
  20   0   3        0.33        1.99      0.94 o 
  21   0   3       25.21       28.68      2.81 o 
   0   1   3      476.62      662.80     14.03 o 
   1   1   3     1782.86     2424.43     37.45 o 
   2   1   3     1893.31     2512.88     39.62 o 
   3   1   3       97.53      130.94      2.20 o 
   4   1   3       74.03       75.33      1.33 o 
   5   1   3      154.12      163.04      2.71 o 
   6   1   3      479.17      528.95      8.31 o 
   7   1   3      410.02      487.99      8.07 o 
   8   1   3       30.48       21.89      0.59 o 
   9   1   3        1.49        1.28      0.27 o 
  10   1   3        3.55        3.49      0.39 o 
  11   1   3      136.35      124.14      2.65 o 
  12   1   3      151.01      138.43      3.11 o 
  13   1   3       17.75       15.59      0.72 o 
  14   1   3       22.14       20.21      0.88 o 
  15   1   3      233.05      214.21      5.51 o 
  16   1   3        2.88        2.86      0.65 o 
  17   1   3        1.99        3.04      0.65 o 
  18   1   3        5.27        5.83      0.80 o 
  19   1   3       34.61       33.89      1.66 o 
  20   1   3       18.91       24.56      1.52 o 
   1   2   3      105.69      123.53      1.98 o 
   2   2   3       18.38       13.91      0.42 o 
   3   2   3        7.29       10.74      0.38 o 
   4   2   3      147.90      135.19      2.15 o 
   5   2   3        0.57        1.64      0.21 o 
   6   2   3       89.88       83.85      1.59 o 
   7   2   3       78.42       85.31      1.66 o 
   8   2   3       41.50       42.15      0.95 o 
   9   2   3      168.22      157.53      2.87 o 
  10   2   3      220.44      214.57      4.17 o 
  11   2   3       11.98       11.14      0.66 o 
  12   2   3      293.87      279.77      5.88 o 
  13   2   3      270.23      249.63      5.56 o 
  14   2   3       72.05       63.40      1.82 o 
  15   2   3       69.32       62.34      1.83 o 
  16   2   3       31.99       32.43      1.20 o 
  17   2   3        0.02        1.23      0.54 o 
  18   2   3        3.96        2.93      0.75 o 
  19   2   3        0.04        0.51      0.70 o 
  20   2   3        0.20        0.11      0.88 o 
   0   3   3      128.36      120.11      3.58 o 
   1   3   3      642.09      672.82     11.20 o 
   2   3   3      662.11      671.11     11.44 o 
   3   3   3       54.03       53.80      1.09 o 
   4   3   3       35.42       32.89      0.77 o 
   5   3   3       66.57       64.77      1.25 o 
   6   3   3      185.01      184.11      3.60 o 
   7   3   3      196.52      192.92      3.89 o 
   8   3   3       12.60       13.30      0.63 o 
   9   3   3        0.06        0.27      0.32 o 
  10   3   3        0.98        1.39      0.37 o 
  11   3   3       59.14       52.36      1.40 o 
  12   3   3       96.52       90.01      2.31 o 
  13   3   3       13.99       12.48      0.82 o 
  14   3   3       10.45        9.83      0.74 o 
  15   3   3      129.40      121.97      3.03 o 
  16   3   3        2.91        2.10      0.47 o 
  17   3   3        1.17        1.62      0.55 o 
  18   3   3        4.77        6.76      0.83 o 
  19   3   3       19.84       22.45      2.38 o 
   1   4   3       17.53       16.69      0.65 o 
   2   4   3        9.42        7.71      0.54 o 
   3   4   3        3.86        5.76      0.50 o 
   4   4   3       17.09       13.04      0.66 o 
   5   4   3       15.46       15.82      0.69 o 
   6   4   3       25.44       22.34      0.79 o 
   7   4   3       40.76       40.92      1.25 o 
   8   4   3       20.95       19.90      0.89 o 
   9   4   3       46.36       45.08      1.35 o 
  10   4   3       86.16       85.07      2.07 o 
  11   4   3       10.69        9.89      0.67 o 
  12   4   3      137.51      136.24      2.98 o 
  13   4   3      151.06      145.14      3.29 o 
  14   4   3       44.04       41.99      1.39 o 
  15   4   3       39.51       37.35      1.35 o 
  16   4   3       20.25       21.48      1.02 o 
  17   4   3        0.01        0.74      0.51 o 
  18   4   3        2.01        1.24      0.67 o 
   0   5   3       14.06       17.90      1.35 o 
   1   5   3      178.56      181.16      3.96 o 
   2   5   3      168.75      155.81      3.56 o 
   3   5   3       21.78       20.42      0.94 o 
   4   5   3       21.29       21.00      0.95 o 
   5   5   3       19.93       17.62      0.88 o 
   6   5   3       37.38       38.37      1.28 o 
   7   5   3       66.63       66.55      1.98 o 
   8   5   3        2.28        3.12      0.57 o 
   9   5   3        0.12        0.67      0.49 o 
  10   5   3        0.00        0.46      0.47 o 
  11   5   3       14.37       12.95      0.84 o 
  12   5   3       48.97       47.07      1.51 o 
  13   5   3        8.50        9.13      0.81 o 
  14   5   3        2.78        2.58      0.60 o 
  15   5   3       45.78       46.52      1.66 o 
  16   5   3        2.38        2.66      1.10 o 
   1   6   3        4.65        3.66      0.84 o 
   2   6   3        4.76        4.71      0.82 o 
   3   6   3        1.89        1.36      0.68 o 
   4   6   3        0.01        0.89      0.59 o 
   5   6   3       33.73       29.22      1.28 o 
   6   6   3        5.80        5.45      0.70 o 
   7   6   3       14.63       15.66      1.13 o 
   8   6   3       11.69       10.66      0.97 o 
   9   6   3        9.31        9.42      0.90 o 
  10   6   3       24.59       25.34      1.27 o 
  11   6   3        6.34        5.78      0.81 o 
  12   6   3       50.33       54.01      1.93 o 
  13   6   3       70.72       80.36      3.39 o 
  14   6   3       20.63       16.12      3.66 o 
   0   7   3        0.06        3.19      1.52 o 
   1   7   3       54.90       54.76      2.58 o 
   2   7   3       39.77       38.59      1.96 o 
   3   7   3        7.24        7.74      1.14 o 
   4   7   3       10.13        9.99      1.19 o 
   5   7   3        5.95        5.06      0.84 o 
   6   7   3        7.32        7.44      0.92 o 
   7   7   3       20.15       21.22      1.40 o 
   8   7   3        0.56        2.32      0.77 o 
   9   7   3        0.08        0.74      0.82 o 
  10   7   3        0.11        0.43      0.86 o 
   1   8   3        0.77        1.81      4.15 o 
   0   0   4      251.27      410.51     12.51 o 
   1   0   4        0.14        6.16      0.53 o 
   2   0   4        2.39        5.55      0.49 o 
   3   0   4        0.09        0.74      0.28 o 
   4   0   4        8.74       11.15      0.57 o 
   5   0   4      273.51      304.06      6.66 o 
   6   0   4      245.52      218.37      5.89 o 
   7   0   4       20.46       22.64      1.04 o 
   8   0   4      307.38      315.06      9.01 o 
   9   0   4      324.15      303.04      8.66 o 
  10   0   4      349.07      321.94      9.78 o 
  11   0   4      319.49      269.42      8.30 o 
  12   0   4      145.33      139.43      4.63 o 
  13   0   4       54.41       52.35      2.16 o 
  14   0   4        0.44        0.26      0.53 o 
  15   0   4      110.90      109.32      4.09 o 
  16   0   4        0.04        0.78      0.54 o 
  17   0   4       74.64       78.44      3.56 o 
  18   0   4       13.86       13.33      1.34 o 
  19   0   4        0.26        0.72      1.27 o 
  20   0   4       19.15       23.76      2.37 o 
   1   1   4      110.25      164.74      2.59 o 
   2   1   4      738.71     1018.44     15.83 o 
   3   1   4     1023.41     1425.12     22.55 o 
   4   1   4      389.29      507.88      8.06 o 
   5   1   4      906.72     1056.57     16.52 o 
   6   1   4      551.38      582.07      9.43 o 
   7   1   4      141.16      143.04      2.81 o 
   8   1   4      290.26      275.28      5.59 o 
   9   1   4       72.09       66.93      1.61 o 
  10   1   4        0.00        0.19      0.33 o 
  11   1   4        5.90        8.23      0.58 o 
  12   1   4       16.18       18.50      0.81 o 
  13   1   4        9.57        7.56      0.68 o 
  14   1   4       31.43       27.08      1.08 o 
  15   1   4        0.15        0.38      0.44 o 
  16   1   4       79.24       84.09      2.81 o 
  17   1   4       23.24       22.02      1.17 o 
  18   1   4        2.44        2.65      0.75 o 
  19   1   4       41.86       46.43      2.16 o 
  20   1   4       37.03       43.44      3.67 o 
   0   2   4      106.07      121.34      2.75 o 
   1   2   4        1.00        4.95      0.33 o 
   2   2   4        4.80        6.36      0.38 o 
   3   2   4        0.33        0.33      0.22 o 
   4   2   4        7.26        8.18      0.42 o 
   5   2   4      161.40      156.95      2.89 o 
   6   2   4      153.63      131.39      2.61 o 
   7   2   4       11.96       13.32      0.61 o 
   8   2   4      220.74      219.96      4.41 o 
   9   2   4      250.31      228.20      4.56 o 
  10   2   4      286.55      256.41      5.28 o 
  11   2   4      226.90      201.93      4.38 o 
  12   2   4      118.68      118.83      2.78 o 
  13   2   4       41.67       36.31      1.25 o 
  14   2   4        0.32        0.26      0.46 o 
  15   2   4       83.23       83.62      2.60 o 
  16   2   4        0.00        0.41      0.52 o 
  17   2   4       63.81       68.14      2.48 o 
  18   2   4       10.43        9.99      0.96 o 
  19   2   4        0.17        1.76      0.76 o 
   1   3   4       64.95       72.26      1.55 o 
   2   3   4      304.01      319.46      5.52 o 
   3   3   4      531.12      544.68      9.30 o 
   4   3   4      151.84      152.74      2.99 o 
   5   3   4      353.11      341.07      6.59 o 
   6   3   4      254.21      246.13      5.06 o 
   7   3   4       63.14       57.31      1.49 o 
   8   3   4      165.45      148.67      3.22 o 
   9   3   4       46.23       41.91      1.22 o 
  10   3   4        4.02        3.32      0.46 o 
  11   3   4       10.21        9.97      0.62 o 
  12   3   4        6.45        7.85      0.65 o 
  13   3   4        6.57        6.70      0.62 o 
  14   3   4       18.66       15.77      0.80 o 
  15   3   4        0.13        0.57      0.45 o 
  16   3   4       51.56       55.39      1.84 o 
  17   3   4       19.77       19.09      1.20 o 
  18   3   4        2.09        1.99      0.74 o 
   0   4   4        4.26        3.47      0.77 o 
   1   4   4        6.76        7.94      0.64 o 
   2   4   4       10.07        9.34      0.66 o 
   3   4   4        1.74        1.54      0.41 o 
   4   4   4        6.36        5.96      0.56 o 
   5   4   4       38.61       36.58      1.11 o 
   6   4   4       43.19       36.95      1.17 o 
   7   4   4        3.08        3.42      0.52 o 
   8   4   4       93.87       84.26      2.22 o 
   9   4   4      131.92      115.70      2.87 o 
  10   4   4      174.32      159.10      3.75 o 
  11   4   4       95.97       89.02      2.36 o 
  12   4   4       70.58       73.38      2.04 o 
  13   4   4       21.31       18.70      0.86 o 
  14   4   4        0.25        0.44      0.42 o 
  15   4   4       36.99       37.54      1.54 o 
  16   4   4        0.12        0.49      0.54 o 
  17   4   4       40.17       41.34      2.56 o 
   1   5   4       55.20       50.64      1.64 o 
   2   5   4       79.30       76.88      2.22 o 
   3   5   4      184.42      185.94      4.72 o 
   4   5   4       31.78       32.05      1.26 o 
   5   5   4       99.98       94.68      2.60 o 
   6   5   4       81.32       82.47      2.16 o 
   7   5   4       26.69       21.52      1.12 o 
   8   5   4       75.12       67.84      1.98 o 
   9   5   4       30.61       27.05      1.14 o 
  10   5   4       10.40       10.22      0.81 o 
  11   5   4        9.29        7.96      0.74 o 
  12   5   4        1.19        2.28      0.55 o 
  13   5   4        2.21        2.28      0.55 o 
  14   5   4        7.15        7.55      0.76 o 
  15   5   4        0.00        0.76      0.73 o 
   0   6   4        2.43        1.99      1.25 o 
   1   6   4       10.61        7.34      0.93 o 
   2   6   4        9.13        6.47      0.94 o 
   3   6   4        2.90        2.31      0.77 o 
   4   6   4        6.39        5.93      0.81 o 
   5   6   4        5.03        6.15      0.78 o 
   6   6   4        5.19        5.33      0.75 o 
   7   6   4        0.84        0.91      0.62 o 
   8   6   4       29.04       29.17      1.49 o 
   9   6   4       57.22       56.20      2.07 o 
  10   6   4       87.10       87.28      2.66 o 
  11   6   4       31.41       31.64      1.43 o 
  12   6   4       34.15       37.29      2.07 o 
   1   7   4       30.75       29.59      1.78 o 
   2   7   4       17.44       19.04      1.38 o 
   3   7   4       64.14       67.18      2.66 o 
   4   7   4        5.03        8.99      0.98 o 
   5   7   4       22.45       21.53      1.33 o 
   6   7   4       23.65       24.83      1.39 o 
   7   7   4        8.95        7.85      1.40 o 
   8   7   4       31.28       25.81      4.24 o 
   1   0   5        6.21        5.79      0.66 o 
   2   0   5       85.81      120.27      3.03 o 
   3   0   5      514.56      651.64     15.31 o 
   4   0   5       42.48       38.37      1.34 o 
   5   0   5        0.64        0.54      0.34 o 
   6   0   5       96.71      104.86      2.99 o 
   7   0   5      152.38      142.82      4.45 o 
   8   0   5      307.00      296.49      8.57 o 
   9   0   5       60.63       51.88      2.02 o 
  10   0   5      816.01      779.82     23.01 o 
  11   0   5      477.76      479.48     14.49 o 
  12   0   5       89.01       71.52      2.79 o 
  13   0   5      121.39      117.77      4.15 o 
  14   0   5       29.31       29.68      1.61 o 
  15   0   5       83.54       82.17      3.33 o 
  16   0   5       35.70       37.21      1.89 o 
  17   0   5       27.67       33.63      1.88 o 
  18   0   5       28.20       30.87      2.19 o 
  19   0   5       16.61       25.94      2.49 o 
   0   1   5      531.77      806.60     19.95 o 
   1   1   5      634.35      899.79     15.22 o 
   2   1   5      378.57      494.00      8.25 o 
   3   1   5        7.26       12.43      0.54 o 
   4   1   5      274.76      321.36      5.35 o 
   5   1   5      226.14      268.16      4.63 o 
   6   1   5       56.90       60.50      1.45 o 
   7   1   5      163.79      154.56      3.13 o 
   8   1   5        2.47        3.60      0.49 o 
   9   1   5      191.01      203.54      4.61 o 
  10   1   5      672.50      594.39     12.51 o 
  11   1   5       47.97       52.79      1.65 o 
  12   1   5       77.86       62.22      1.86 o 
  13   1   5      158.37      145.60      3.75 o 
  14   1   5       10.83        9.24      0.78 o 
  15   1   5       43.32       41.93      1.47 o 
  16   1   5        8.56        8.11      0.72 o 
  17   1   5      114.91      137.05      3.70 o 
  18   1   5        2.67        2.98      0.72 o 
  19   1   5        0.26        0.58      1.64 o 
   1   2   5        1.30        1.61      0.40 o 
   2   2   5       59.51       73.94      1.67 o 
   3   2   5      333.44      353.10      6.16 o 
   4   2   5       32.95       31.33      0.87 o 
   5   2   5        0.62        0.55      0.30 o 
   6   2   5       59.91       61.84      1.51 o 
   7   2   5      115.89      112.41      2.41 o 
   8   2   5      248.99      227.73      4.78 o 
   9   2   5       48.87       40.31      1.20 o 
  10   2   5      624.96      589.88     12.07 o 
  11   2   5      364.91      363.33      7.64 o 
  12   2   5       72.18       59.65      1.74 o 
  13   2   5       96.82       90.99      2.48 o 
  14   2   5       21.92       21.79      1.00 o 
  15   2   5       64.53       61.73      1.86 o 
  16   2   5       28.01       25.62      1.15 o 
  17   2   5       20.71       25.12      1.32 o 
  18   2   5       22.28       27.25      1.50 o 
   0   3   5      226.45      270.69      7.79 o 
   1   3   5      315.36      365.73      7.58 o 
   2   3   5      219.59      237.03      4.94 o 
   3   3   5        1.88        1.33      0.44 o 
   4   3   5      108.67      109.11      2.37 o 
   5   3   5       94.79       99.26      2.26 o 
   6   3   5       20.60       19.71      0.84 o 
   7   3   5       97.61       93.86      2.34 o 
   8   3   5        1.47        1.95      0.48 o 
   9   3   5      138.04      136.15      3.18 o 
  10   3   5      431.09      381.41      8.23 o 
  11   3   5       21.10       22.16      1.11 o 
  12   3   5       53.05       44.64      1.60 o 
  13   3   5       94.68       84.28      2.39 o 
  14   3   5        4.39        4.56      0.63 o 
  15   3   5       32.61       32.45      1.30 o 
  16   3   5        5.88        6.99      0.79 o 
  17   3   5       81.84       97.53      3.58 o 
  18   3   5        2.41        3.63      2.26 o 
   1   4   5        0.12        0.50      0.44 o 
   2   4   5       28.09       31.79      1.14 o 
   3   4   5      134.87      127.76      2.95 o 
   4   4   5       18.67       18.44      0.92 o 
   5   4   5        0.05        0.72      0.46 o 
   6   4   5       17.11       16.73      0.90 o 
   7   4   5       71.33       70.01      1.87 o 
   8   4   5      151.15      137.47      3.28 o 
   9   4   5       22.86       20.98      0.98 o 
  10   4   5      315.10      296.87      6.37 o 
  11   4   5      168.86      167.06      3.84 o 
  12   4   5       41.50       39.76      1.36 o 
  13   4   5       57.28       54.47      1.86 o 
  14   4   5       10.22        8.60      0.85 o 
  15   4   5       33.89       33.90      1.42 o 
  16   4   5       14.53       20.32      1.61 o 
   0   5   5       48.37       58.84      2.52 o 
   1   5   5      112.95      121.74      3.06 o 
   2   5   5       90.65       87.27      2.53 o 
   3   5   5        0.08        0.63      0.59 o 
   4   5   5       30.09       28.57      1.29 o 
   5   5   5       22.53       24.22      1.17 o 
   6   5   5        5.10        5.65      0.81 o 
   7   5   5       46.07       44.85      1.80 o 
   8   5   5        1.06        1.97      0.71 o 
   9   5   5       77.72       80.54      2.36 o 
  10   5   5      198.95      185.61      4.41 o 
  11   5   5        4.07        5.40      0.68 o 
  12   5   5       29.78       27.49      1.13 o 
  13   5   5       37.27       37.39      1.32 o 
  14   5   5        0.81        2.03      0.72 o 
   1   6   5        0.05        0.28      0.73 o 
   2   6   5       13.62       14.14      1.08 o 
   3   6   5       44.72       41.52      1.67 o 
   4   6   5        9.43        9.64      0.94 o 
   5   6   5        0.76        0.69      0.57 o 
   6   6   5        3.65        3.03      0.77 o 
   7   6   5       34.93       33.46      1.85 o 
   8   6   5       78.27       71.52      2.73 o 
   9   6   5        8.99       11.63      1.20 o 
  10   6   5      124.46      138.42      7.10 o 
  11   6   5       57.39       69.16      4.74 o 
   0   7   5        6.60       12.32      2.25 o 
   1   7   5       35.35       41.02      2.29 o 
   2   7   5       31.46       30.27      1.77 o 
   3   7   5        0.02        2.02      0.97 o 
   4   7   5        8.42        8.08      1.08 o 
   5   7   5        3.69        4.71      0.83 o 
   0   0   6      337.39      411.67     17.23 o 
   1   0   6      489.61      677.90     19.61 o 
   2   0   6      833.26     1033.81     26.92 o 
   3   0   6      569.21      704.30     17.51 o 
   4   0   6        2.78        2.28      0.58 o 
   5   0   6      685.08      753.82     19.74 o 
   6   0   6       60.39       71.01      2.38 o 
   7   0   6       74.32       86.16      3.24 o 
   8   0   6        0.01        0.51      0.54 o 
   9   0   6      332.30      331.55     10.26 o 
  10   0   6       14.87       10.17      1.11 o 
  11   0   6      163.71      139.64      4.80 o 
  12   0   6        8.34       10.22      1.14 o 
  13   0   6        0.23        0.53      0.69 o 
  14   0   6        4.02        1.91      0.79 o 
  15   0   6        2.69        1.33      0.77 o 
  16   0   6        0.58        0.00      0.72 o 
  17   0   6       20.95       23.84      1.69 o 
  18   0   6       24.96       28.18      2.00 o 
   1   1   6       12.57       13.98      0.74 o 
   2   1   6       49.11       49.80      1.37 o 
   3   1   6       63.15       66.60      1.67 o 
   4   1   6        0.15        0.48      0.34 o 
   5   1   6       16.31       18.75      0.78 o 
   6   1   6       11.28        8.70      0.67 o 
   7   1   6        1.14        0.67      0.37 o 
   8   1   6       27.97       26.96      1.13 o 
   9   1   6       30.93       32.52      1.26 o 
  10   1   6        0.08        0.28      0.47 o 
  11   1   6      319.41      279.72      6.47 o 
  12   1   6      134.98      122.78      3.20 o 
  13   1   6        5.84        6.29      0.70 o 
  14   1   6       37.51       38.73      1.45 o 
  15   1   6        4.46        3.40      0.60 o 
  16   1   6        0.15        0.88      0.50 o 
  17   1   6        0.14        0.70      0.50 o 
  18   1   6        6.22        8.24      0.95 o 
   0   2   6      227.04      256.92      7.72 o 
   1   2   6      362.45      435.51      8.79 o 
   2   2   6      654.32      718.06     14.05 o 
   3   2   6      445.31      488.09      9.68 o 
   4   2   6        4.64        4.40      0.59 o 
   5   2   6      539.82      568.92     12.03 o 
   6   2   6       41.48       44.74      1.49 o 
   7   2   6       55.26       56.89      1.75 o 
   8   2   6        0.95        1.53      0.46 o 
   9   2   6      256.40      244.88      5.33 o 
  10   2   6       18.90       15.15      0.94 o 
  11   2   6      136.96      120.05      3.06 o 
  12   2   6        8.11        7.13      0.80 o 
  13   2   6        0.75        0.81      0.56 o 
  14   2   6        2.19        1.03      0.52 o 
  15   2   6        1.43        1.25      0.56 o 
  16   2   6        0.30        0.62      0.54 o 
  17   2   6       19.85       21.65      1.35 o 
   1   3   6        3.69        4.37      0.72 o 
   2   3   6       18.73       18.00      0.94 o 
   3   3   6       55.89       55.83      1.55 o 
   4   3   6        1.28        1.76      0.51 o 
   5   3   6        7.24        7.91      0.71 o 
   6   3   6        2.54        1.69      0.57 o 
   7   3   6        0.38        0.47      0.53 o 
   8   3   6       22.01       19.18      1.07 o 
   9   3   6       13.94       15.21      0.91 o 
  10   3   6        1.03        0.73      0.47 o 
  11   3   6      192.48      161.12      4.21 o 
  12   3   6       86.34       81.41      2.47 o 
  13   3   6        4.59        4.33      0.72 o 
  14   3   6       18.97       19.98      1.14 o 
  15   3   6        2.51        1.74      0.61 o 
  16   3   6        0.00        0.96      0.62 o 
   0   4   6       94.48      105.69      4.07 o 
   1   4   6      173.36      177.48      4.14 o 
   2   4   6      341.25      318.65      7.72 o 
   3   4   6      247.16      239.90      5.78 o 
   4   4   6       11.59        8.94      0.80 o 
   5   4   6      294.44      268.18      6.07 o 
   6   4   6       19.06       18.46      1.10 o 
   7   4   6       24.84       22.68      1.17 o 
   8   4   6        4.29        3.59      0.68 o 
   9   4   6      126.87      115.31      3.37 o 
  10   4   6       22.47       19.43      1.14 o 
  11   4   6       87.29       82.09      2.59 o 
  12   4   6        7.94        7.03      0.82 o 
  13   4   6        1.81        1.03      0.57 o 
  14   4   6        0.11        0.69      0.55 o 
  15   4   6        0.14        0.24      1.16 o 
   1   5   6        0.38        0.97      0.70 o 
   2   5   6        3.20        3.45      0.78 o 
   3   5   6       44.21       36.76      1.47 o 
   4   5   6        5.62        4.02      0.69 o 
   5   5   6        1.41        1.26      0.56 o 
   6   5   6        0.00        0.94      0.59 o 
   7   5   6        0.00        0.40      0.63 o 
   8   5   6       13.71       11.79      1.23 o 
   9   5   6        3.80        4.65      0.78 o 
  10   5   6        2.74        1.87      0.69 o 
  11   5   6       79.56       71.09      2.41 o 
  12   5   6       39.23       37.70      2.47 o 
   0   6   6       31.27       34.27      3.07 o 
   1   6   6       68.15       70.61      2.88 o 
   2   6   6      140.16      143.38      4.04 o 
   3   6   6      115.48      110.45      3.20 o 
   4   6   6       15.57       15.35      1.08 o 
   5   6   6      128.32      125.19      3.43 o 
   6   6   6        8.05        8.95      1.00 o 
   7   6   6        8.80        9.29      1.08 o 
   8   6   6        5.51        6.34      2.22 o 
   9   6   6       46.91       46.57      6.27 o 
   1   0   7      864.79     1086.99     31.17 o 
   2   0   7      129.09      140.14      4.65 o 
   3   0   7      786.00      976.50     29.33 o 
   4   0   7      748.56      934.45     27.93 o 
   5   0   7      950.50      975.80     27.00 o 
   6   0   7      212.44      232.10      7.39 o 
   7   0   7        0.01        0.17      0.72 o 
   8   0   7        0.01        0.35      0.73 o 
   9   0   7      110.67       98.29      4.43 o 
  10   0   7       32.64       34.45      2.24 o 
  11   0   7        0.84        0.16      0.82 o 
  12   0   7        2.07        2.14      0.92 o 
  13   0   7        3.63        1.84      0.90 o 
  14   0   7        1.12        1.82      0.95 o 
  15   0   7       49.54       51.43      3.10 o 
  16   0   7        0.17        0.13      1.04 o 
   0   1   7        0.00        0.46      0.88 o 
   1   1   7       21.18       24.75      1.14 o 
   2   1   7        4.34        6.08      0.77 o 
   3   1   7       84.55       80.14      2.30 o 
   4   1   7      209.05      236.40      5.57 o 
   5   1   7      665.69      735.97     14.95 o 
   6   1   7      171.88      167.37      3.98 o 
   7   1   7        0.15        0.20      0.45 o 
   8   1   7       51.42       54.29      1.87 o 
   9   1   7      104.39       97.51      2.84 o 
  10   1   7       98.83       93.95      2.91 o 
  11   1   7        3.74        1.80      0.67 o 
  12   1   7       10.70        9.84      0.94 o 
  13   1   7       51.62       42.37      1.69 o 
  14   1   7       20.44       20.30      1.21 o 
  15   1   7       26.87       28.39      1.47 o 
  16   1   7        7.09        6.49      1.11 o 
   1   2   7      654.72      726.60     15.32 o 
   2   2   7       87.97       91.55      2.50 o 
   3   2   7      615.41      698.60     15.32 o 
   4   2   7      554.70      600.15     12.73 o 
   5   2   7      730.14      724.96     15.86 o 
   6   2   7      170.03      175.75      4.73 o 
   7   2   7        0.36        0.72      0.60 o 
   8   2   7        0.00        0.61      0.54 o 
   9   2   7       89.23       83.83      2.82 o 
  10   2   7       24.37       24.72      1.35 o 
  11   2   7        1.03        1.03      0.62 o 
  12   2   7        1.19        1.05      0.66 o 
  13   2   7        2.89        2.74      0.77 o 
  14   2   7        0.66        1.50      0.66 o 
  15   2   7       44.62       42.25      1.83 o 
  16   2   7        0.17        1.53      1.19 o 
   0   3   7        0.15        0.00      0.90 o 
   1   3   7       12.51       10.89      0.93 o 
   2   3   7       10.71       11.81      0.99 o 
   3   3   7       69.02       68.45      2.14 o 
   4   3   7      124.59      125.09      3.41 o 
   5   3   7      432.49      419.54      9.84 o 
   6   3   7      101.47       90.38      2.82 o 
   7   3   7        0.48        0.48      0.60 o 
   8   3   7       28.05       25.73      1.32 o 
   9   3   7       56.30       48.58      1.95 o 
  10   3   7       60.75       54.09      1.89 o 
  11   3   7        0.65        1.41      0.66 o 
  12   3   7        5.96        6.10      0.91 o 
  13   3   7       33.29       26.16      1.50 o 
  14   3   7       11.81       12.00      1.56 o 
  15   3   7       14.45       19.30      3.80 o 
   1   4   7      312.74      318.77      7.17 o 
   2   4   7       31.49       36.02      1.69 o 
   3   4   7      336.17      341.38      8.64 o 
   4   4   7      254.79      239.77      5.79 o 
   5   4   7      375.12      339.82      8.23 o 
   6   4   7       92.79       79.75      2.51 o 
   7   4   7        1.57        2.74      0.71 o 
   8   4   7        0.01        0.36      0.58 o 
   9   4   7       48.88       42.47      1.95 o 
  10   4   7       11.12        9.97      1.04 o 
  11   4   7        1.44        1.34      0.61 o 
  12   4   7        0.08        1.34      0.99 o 
  13   4   7        1.84        0.00      1.83 o 
   0   5   7        1.00        0.59      1.07 o 
   1   5   7        5.00        5.09      0.89 o 
   2   5   7       13.89       11.53      1.12 o 
   3   5   7       46.42       43.31      1.74 o 
   4   5   7       56.28       53.78      1.86 o 
   5   5   7      204.91      189.31      5.04 o 
   6   5   7       37.27       36.42      1.65 o 
   7   5   7        0.96        1.04      0.68 o 
   8   5   7        8.39        7.62      1.05 o 
   9   5   7       18.78       18.90      2.02 o 
  10   5   7       24.90       21.25      3.52 o 
   1   6   7      119.05      129.35      6.28 o 
   2   6   7        7.24       10.64      1.30 o 
   3   6   7      144.07      153.69      5.60 o 
   4   6   7       88.33       85.62      3.17 o 
   5   6   7      149.30      151.93      7.18 o 
   6   6   7       38.60       35.21      3.58 o 
   0   0   8       20.35       22.45      2.40 o 
   1   0   8        1.50        0.89      1.20 o 
   2   0   8      100.29      130.05      5.25 o 
   3   0   8      398.79      426.96     14.44 o 
   4   0   8        4.07        2.09      0.95 o 
   5   0   8        0.40        1.08      0.75 o 
   6   0   8       27.80       33.44      2.02 o 
   7   0   8        3.93        2.05      1.14 o 
   8   0   8       14.48       16.58      1.93 o 
   9   0   8      125.42      114.43      5.73 o 
  10   0   8        5.80        9.36      1.60 o 
  11   0   8      103.47       98.48      4.55 o 
  12   0   8        8.49        6.56      1.28 o 
  13   0   8       46.62       42.69      2.62 o 
  14   0   8       32.69       32.62      2.61 o 
   1   1   8      293.27      344.96      8.06 o 
   2   1   8        0.13        0.17      0.55 o 
   3   1   8        8.31        9.24      0.95 o 
   4   1   8      138.85      144.65      3.88 o 
   5   1   8       37.18       40.81      1.55 o 
   6   1   8       10.24       10.47      0.84 o 
   7   1   8        0.71        0.10      0.55 o 
   8   1   8       38.49       35.51      1.73 o 
   9   1   8       60.26       63.94      2.67 o 
  10   1   8       32.06       31.22      1.77 o 
  11   1   8        6.43        6.27      1.03 o 
  12   1   8       73.93       74.86      2.98 o 
  13   1   8       40.36       45.59      2.13 o 
  14   1   8        8.37        8.01      1.36 o 
  15   1   8      180.98      125.95     12.58 o 
   0   2   8       15.67       14.82      1.66 o 
   1   2   8        0.85        0.94      0.78 o 
   2   2   8       77.60       90.37      2.76 o 
   3   2   8      329.74      328.27      7.97 o 
   4   2   8        2.62        2.17      0.66 o 
   5   2   8        2.03        1.91      0.62 o 
   6   2   8       18.10       18.38      1.18 o 
   7   2   8        5.13        4.99      0.80 o 
   8   2   8       12.29       11.54      0.97 o 
   9   2   8       97.58       79.51      2.91 o 
  10   2   8        5.80        6.70      0.91 o 
  11   2   8       76.86       75.33      2.83 o 
  12   2   8        7.19        6.23      0.95 o 
  13   2   8       41.77       32.75      2.30 o 
  14   2   8       27.24       35.92      4.66 o 
   1   3   8      155.29      162.51      4.59 o 
   2   3   8        0.39        0.66      0.93 o 
   3   3   8        7.20        6.92      0.95 o 
   4   3   8       80.00       72.16      2.39 o 
   5   3   8       16.10       13.33      1.00 o 
   6   3   8        6.46        6.97      0.90 o 
   7   3   8        0.39        0.47      0.58 o 
   8   3   8       23.57       20.56      1.29 o 
   9   3   8       41.00       41.10      1.94 o 
  10   3   8       25.19       23.97      1.48 o 
  11   3   8        3.95        3.54      0.80 o 
  12   3   8       52.23       41.88      3.40 o 
   0   4   8        6.28        4.40      1.25 o 
   1   4   8        0.07        0.36      0.66 o 
   2   4   8       35.51       37.26      1.83 o 
   3   4   8      199.60      173.57      5.10 o 
   4   4   8        1.14        1.56      0.72 o 
   5   4   8        7.68        6.38      1.01 o 
   6   4   8        5.92        5.94      0.91 o 
   7   4   8        7.15        7.46      0.93 o 
   8   4   8        8.86        7.50      0.95 o 
   9   4   8       47.59       38.42      2.28 o 
  10   4   8        4.75        2.52      1.08 o 
   1   5   8       49.65       49.87      2.23 o 
   2   5   8        0.69        1.87      0.81 o 
   3   5   8        5.50        6.14      0.96 o 
   4   5   8       29.01       25.90      1.60 o 
   5   5   8        2.65        4.59      1.29 o 
   6   5   8        3.02        5.43      1.52 o 
   7   5   8        0.13        0.00      2.32 o 
   1   0   9       55.25       57.84      3.29 o 
   2   0   9       19.24       21.77      2.11 o 
   3   0   9       54.84       54.14      3.01 o 
   4   0   9        5.66        7.33      1.34 o 
   5   0   9      129.85      134.84      5.65 o 
   6   0   9       25.10       22.50      1.81 o 
   7   0   9       60.98       66.69      5.72 o 
   8   0   9        2.19        2.77      1.87 o 
   9   0   9        9.42        9.03      1.91 o 
  10   0   9       98.58      104.65      5.43 o 
  11   0   9        2.80        1.03      1.05 o 
  12   0   9       30.64       26.23      2.57 o 
   0   1   9       23.60       29.09      2.07 o 
   1   1   9       24.30       27.96      1.47 o 
   2   1   9       59.89       63.26      2.19 o 
   3   1   9       18.50       20.60      1.28 o 
   4   1   9       64.29       68.54      2.33 o 
   5   1   9       28.94       23.42      1.25 o 
   6   1   9       60.17       61.08      2.54 o 
   7   1   9        4.43        4.15      0.86 o 
   8   1   9      179.46      192.55      7.31 o 
   9   1   9       74.20       83.80      3.82 o 
  10   1   9       18.52       17.92      1.79 o 
  11   1   9        3.04        4.01      1.27 o 
  12   1   9        0.86        3.80      2.03 o 
   1   2   9       43.09       44.09      1.88 o 
   2   2   9       14.33       15.64      1.22 o 
   3   2   9       45.93       46.62      1.85 o 
   4   2   9        3.74        5.55      0.84 o 
   5   2   9      101.15       99.83      3.19 o 
   6   2   9       21.28       20.18      1.36 o 
   7   2   9       51.12       49.61      2.22 o 
   8   2   9        1.50        1.57      0.66 o 
   9   2   9        8.08        8.40      1.12 o 
  10   2   9       84.97       86.31      4.25 o 
  11   2   9        1.36        2.05      1.80 o 
   0   3   9       21.97       20.34      2.00 o 
   1   3   9       14.00       14.69      1.20 o 
   2   3   9       40.02       36.07      1.79 o 
   3   3   9       15.11       14.43      1.33 o 
   4   3   9       38.74       37.39      1.79 o 
   5   3   9       14.47       11.55      1.32 o 
   6   3   9       39.95       37.18      1.82 o 
   7   3   9        1.01        1.29      0.77 o 
   8   3   9      118.30      119.64      4.17 o 
   9   3   9       54.43       54.23      2.43 o 
  10   3   9       16.28       22.10      3.65 o 
   1   4   9       21.93       18.13      1.38 o 
   2   4   9        5.98        7.88      1.13 o 
   3   4   9       28.87       28.06      1.56 o 
   4   4   9        1.04        2.31      0.89 o 
   5   4   9       51.75       44.31      3.94 o 
   6   4   9       13.42        7.03      2.18 o 
   7   4   9       31.20       28.50      3.50 o 
   0   0  10       21.82       27.97      3.56 o 
   1   0  10       45.74       51.16      3.57 o 
   2   0  10        0.74        2.98      1.88 o 
   3   0  10       37.12       34.89      2.41 o 
   4   0  10       70.03       66.22      3.50 o 
   5   0  10        5.40        5.08      1.15 o 
   6   0  10        0.48        0.61      0.97 o 
   7   0  10       58.98       70.40      7.68 o 
   1   1  10        0.71        2.43      1.05 o 
   2   1  10      169.25      183.27      5.73 o 
   3   1  10       87.61       90.40      3.28 o 
   4   1  10        0.04        1.45      0.71 o 
   5   1  10        2.08        2.34      0.78 o 
   6   1  10       45.43       43.93      2.36 o 
   7   1  10      132.77      121.38      5.11 o 
   8   1  10       35.15       30.18      4.47 o 
   0   2  10       18.97       18.46      2.08 o 
   1   2  10       44.17       45.24      2.09 o 
   2   2  10        0.54        0.79      0.80 o 
   3   2  10       28.36       25.51      1.43 o 
   4   2  10       54.20       50.50      2.17 o 
   5   2  10        4.76        2.62      1.31 o 
   6   2  10        0.75        0.71      1.02 o 
   7   2  10       54.56       56.15      4.95 o 
   1   3  10        0.48        1.62      1.44 o 
   2   3  10      113.55      113.02     11.21 o 
   3   3  10       60.04       59.04      7.67 o 
                                                 
